# Supplementary material for: Prognostic significance and pathogenesis of RFC3 gene expression in diffuse large B-cell lymphoma
Source: PeerJ. 2025 Sep 16;13:e20001. doi: 10.7717/peerj.20001 (PMC12447951; doi:10.7717/peerj.20001)
Supplement: Supplemental Information 1 [file peerj-13-20001-s001.csv]

DLBCL	field 1	field 2	field 3	field 4	field 5	average	COO
2311671-1	11045.3	10142.4	12495.3	8590.3	9039.3	10262.52	nonGCB
K239389-1	7924.2	8095.2	8959.5	7958.3	12853.3	9158.1	nonGCB
K232812-1	7938.3	8093.3	7852.2	8424.3	7085.2	7878.66	GCB
K235526-1	12043.1	7294.4	8253.3	7083.5	6903.2	8315.5	nonGCB
2301839-1	7244.2	8902.1	7920.8	8204.2	7093.3	7872.92	GCB
2242381-1	6942.7	8092.4	8338.5	8328.5	12727	8885.82	nonGCB
2309891-2	11093.3	12425.7	15546.4	10536.6	7029.1	11326.22	nonGCB
2328942-2	8081.4	12984.1	8509.2	6833.5	8091.5	8899.94	nonGCB
B232342-4	10535.6	8092.5	8319.5	7835.2	14015.2	9759.6	GCB
2335407-4	8804.2	9258.2	10843.2	8025.4	12153.4	9816.88	nonGCB
B233593-4	9533.5	8636.2	9836.2	7983.2	8832.2	8964.26	GCB
B233266-5	10626.2	8036.2	9836.3	9926.2	8736.2	9432.22	GCB
B233093-7	10933.6	9632.1	13726.2	12972.4	8714.2	11195.7	GCB
2309481-10	7884.2	12814.2	10386.3	7644.3	8093.3	9364.46	GCB
B230127-11	6782.5	7743.2	8105.2	13083.5	8393.3	8821.54	GCB
