# Supplementary material for: Prognostic significance and pathogenesis of RFC3 gene expression in diffuse large B-cell lymphoma
Source: PeerJ. 2025 Sep 16;13:e20001. doi: 10.7717/peerj.20001 (PMC12447951; doi:10.7717/peerj.20001)
Supplement: Supplemental Information 2 [file peerj-13-20001-s002.csv]

control	field 1	field 2	field 3	field 4	field 5	average
2314539-7	6479.2	9874.2	7924.3	7982.2	9844.1	8420.8
2314442-8	8409.4	8019.2	8402.4	9302.4	10424.2	8911.52
2314388-9	6422.4	5984.3	7980.4	10524.9	5328.3	7248.06
2313622-10	6092.7	9525.3	7893.1	6492.2	7142.1	7429.08
2314030-10	7024.1	7924.1	6982.3	9222.4	7915.2	7813.62
2313411-13	7242.1	6282.2	5982.2	7325.3	8935.2	7153.4
2314036-13	6151.3	8609.5	10592.5	10255.2	5852.2	8292.14
2314115-13	9852.5	8059.2	9952.2	8601.1	10599.5	9412.9
